# Supplementary material for: Tick-Borne-Agents Detection in Patients with Acute Febrile Syndrome and Ticks from Magdalena Medio, Colombia
Source: Pathogens. 2022 Sep 24;11(10):1090. doi: 10.3390/pathogens11101090 (PMC9611641; doi:10.3390/pathogens11101090)
Supplement: Supplementary file 1 [file pathogens-11-01090-s001.zip]

Archive with 1 entries (1 files):
- pathogens-1887166-supplementary.pdf
